# Supplementary material for: The clinical significance, immune infiltration, and tumor mutational burden of angiogenesis-associated lncRNAs in kidney renal clear cell carcinoma
Source: Front Immunol. 2022 Jul 26;13:934387. doi: 10.3389/fimmu.2022.934387 (PMC9360495; doi:10.3389/fimmu.2022.934387)
Supplement: Supplementary file 5 [file Table_1.xlsx]

## Sheet: Sheet1
36 recognized angiogenesis-associated genes.
Gene	Type
APOH	Angiogenesis
APP	Angiogenesis
CCND2	Angiogenesis
COL3A1	Angiogenesis
COL5A2	Angiogenesis
CXCL6	Angiogenesis
FGFR1	Angiogenesis
FSTL1	Angiogenesis
ITGAV	Angiogenesis
JAG1	Angiogenesis
JAG2	Angiogenesis
KCNJ8	Angiogenesis
LPL	Angiogenesis
LRPAP1	Angiogenesis
LUM	Angiogenesis
MSX1	Angiogenesis
NRP1	Angiogenesis
OLR1	Angiogenesis
PDGFA	Angiogenesis
PF4	Angiogenesis
PGLYRP1	Angiogenesis
POSTN	Angiogenesis
PRG2	Angiogenesis
PTK2	Angiogenesis
S100A4	Angiogenesis
SERPINA5	Angiogenesis
SLCO2A1	Angiogenesis
SPP1	Angiogenesis
STC1	Angiogenesis
THBD	Angiogenesis
TIMP1	Angiogenesis
TNFRSF21	Angiogenesis
VAV2	Angiogenesis
VCAN	Angiogenesis
VEGFA	Angiogenesis
VTN	Angiogenesis
