# Supplementary material for: The clinical significance, immune infiltration, and tumor mutational burden of angiogenesis-associated lncRNAs in kidney renal clear cell carcinoma
Source: Front Immunol. 2022 Jul 26;13:934387. doi: 10.3389/fimmu.2022.934387 (PMC9360495; doi:10.3389/fimmu.2022.934387)
Supplement: Supplementary file 6 [file Table_2.xlsx]

## Sheet: Sheet1
The AAGs with differential and highly expressed in KIRC
gene	tumor samples	normal samples	logFC	pValue
NRP1	41.4672	19.3317	1.101	6.72656e-22
PF4	0.418717	0.194015	1.10981	0.000220808
CCND2	10.9766	4.7961	1.19449	9.97455e-20
COL3A1	113.122	46.0786	1.2957	1.51138e-12
MSX1	2.22127	0.87065	1.35122	4.03974e-24
FSTL1	63.0903	24.3388	1.37416	4.14973e-21
PGLYRP1	0.189722	0.072623	1.38539	5.35966e-08
POSTN	23.8289	7.89161	1.59432	9.49483e-13
JAG2	7.88036	2.46476	1.67682	1.30227e-27
VCAN	25.5111	7.00903	1.86384	3.58613e-18
TIMP1	292.285	73.3282	1.99494	5.03776e-26
COL5A2	16.8602	4.04315	2.06007	1.48283e-28
PRG2	0.0637892	0.00774133	3.04266	7.72249e-22
VEGFA	126.148	10.7903	3.54731	1.41873e-37
